# Supplementary material for: A novel RAB5 binding site in human VPS34-CII that is likely the primordial site in eukaryotic evolution
Source: eLife. 2026 May 28;15:RP110040. doi: 10.7554/eLife.110040 (PMC13218723; doi:10.7554/eLife.110040)
Supplement: Figure 2—source data 3. [file elife-110040-fig2-data3.zip]

Archive with 5 entries (4 files):
- Figure2-source-data_2/
- Figure2-source-data_2/.DS_Store
- Figure2-source-data_2/anti-CPY.pdf
- Figure2-source-data_2/anti-FLAG.pdf
- Figure2-source-data_2/anti-Pgk1.pdf
